# Supplementary material for: Invisible Wounds: A Systematic Review of Domestic Violence Against Women
Source: Healthcare (Basel). 2026 Feb 12;14(4):465. doi: 10.3390/healthcare14040465 (PMC12940249; doi:10.3390/healthcare14040465)
Supplement: Supplementary file 1 [file healthcare-14-00465-s001.zip]

Archive with 1 entries (1 files):
- healthcare-4074539-supplementary.pdf
